# Supplementary material for: Strontium Ranelate Inhibits Osteoclastogenesis through NF-κB-Pathway-Dependent Autophagy
Source: Bioengineering (Basel). 2023 Mar 16;10(3):365. doi: 10.3390/bioengineering10030365 (PMC10045081; doi:10.3390/bioengineering10030365)
Supplement: Supplementary file 1 [file bioengineering-10-00365-s001.zip]

Archive with 1 entries (1 files):
- bioengineering-2184649-supplementary.pdf
